# Supplementary material for: Heroin Self-Administration and Extinction Increase Prelimbic Cortical Astrocyte–Synapse Proximity and Alter Dendritic Spine Morphometrics That Are Reversed by N-Acetylcysteine
Source: Cells. 2023 Jul 8;12(14):1812. doi: 10.3390/cells12141812 (PMC10378353; doi:10.3390/cells12141812)
Supplement: Supplementary file 1 [file cells-12-01812-s001.zip]

Archive with 1 entries (1 files):
- cells-2255586-supplementary.pdf
